# Supplementary material for: Ablation of C-type natriuretic peptide/cGMP signaling in fibroblasts exacerbates adverse cardiac remodeling in mice
Source: JCI Insight. 2023 Jul 10;8(13):e160416. doi: 10.1172/jci.insight.160416 (PMC10371345; doi:10.1172/jci.insight.160416)
Supplement: Supporting data values [file jciinsight-8-160416-s081.xlsx]

## Sheet: Figure 1
Figure 1
Figure 1A
Immunoblot:GC-B protein expression in enriched cell membranes was normalized to Na+/K+-ATPase and calculated as X-fold vs male fibroblasts (n= 3 of each donor; unpaired t-Test).
GC-B/Na+/K+-ATPase, versus males	male	female
	0.9164	0.7776
	1.2488	0.9036
	0.8348	0.7671
mean	1	0.8161
SEM	0.1266	0.04385
Figure 1B
Effects of CNP and ANP on intracellular cGMP contents determined by Radioimmunoassay and calculated as X-fold PBS; n = 8 (4 wells from each donor; One-WAY ANOVA).
cGMP (x-fold vs PBS)	PBS	0.1 nM CNP	1 nM CNP	10 nM CNP	100 nM CNP	0.1 nM ANP	1 nM ANP	10 nM ANP	100 nM ANP
	0.8626	0.9903	1.6147	2.5237	6.0961	1.05	1.3494	1.273	2.2391
	0.9281	1.0845	1.9224	3.6081	4.7395	1.0325	1.6573	1.3339	2.1386
	1.0032	0.8411	0.9929	1.8763	2.9369	0.9114	0.9824	1.0408	1.6354
	1.1242	0.9879	1.8334	2.2672	5.186	0.8938	0.9571	1.0913	1.305
	0.9767	1.1504	1.5565	2.8955	4.674	0.9607	1.0942	1.2325	2.1368
	1.2256	1.1682	1.5565	3.2663	5.2122	1.2561	1.1885	1.3607	1.7878
	0.969	0.9242	1.1244	1.9737	3.4636	1.0578	1.1201	1.079	1.609
	0.9108	1.0482	1.6181	2.3194	4.6962	1.0463	0.8914	1.0417	1.4919
mean	1	1.024	1.527	2.591	4.626	1.026	1.155	1.182	1.793
SEM	0.04222	0.03939	0.113	0.2179	0.3546	0.04006	0.08809	0.04711	0.1213
Figure 1C
i-Celligence technology was used to study cell proliferation in real time. CNP (100 nM) and/or Ang II (10 nM) were added for 24 hours (n = 4 wells per condition, 2 from each donor; non-parametric Kruskal-Wallis analyses).
Max Cell Index normalized to PBS	PBS	CNP	Ang II	CNP/Ang II
	0.83547	0.9087	1.42259	1.14971
	1.00456	0.94561	1.45607	1.13807
	0.91154	0.92021	1.41523	1.12549
	1.00511	0.93246	1.46524	1.15877
mean	0.9392	0.9267	1.44	1.143
SEM	0.04097	0.007942	0.01229	0.007212
Figure 1D
For wound closure assays, cells were seeded and grown till confluency. A scratch was made followed by TGF-β (10 ng/ml) treatment in absence (vehicle) or presence of CNP (100 nM). Wound closure was quantified at 24 hours; Right panel: representative images (n=4; Two-Way-ANOVA).
wound closure (%)	Vehicle, PBS	Vehicle, CNP 100 nM	TGF-ß, PBS	TGF-ß, CNP 100 nM
	28.5209	20.3906	38.0775	24.4712
	26.8012	25.9142	40.2117	24.2577
	32.0254	29.4642	45.2101	30.6134
	26.2379	26.4999	37.9387	28.8637
mean	28.4	25.57	40.36	27.05
SEM	1.303	1.892	1.698	1.593
Figure 1E
Immunoblots: expression of collagen / and periostin in cells treated with vehicle (PBS) or TGF-β (10 ng/ml) for 24h in the absence (PBS) or presence of CNP (10 and 100 nM). Target proteins were normalized to GAPDH (as loading control) and expressed as x-fold versus PBS ( n = 2-4 from 2 donors; statistics not applied due to low number of samples).
Collagen/GAPDH	PBS	TGF-β	10 nM CNP + TGF-β	100 nM CNP + TGF-β
	0.927	1.421	1.443	1.237
	1.073	1.635	1.367	1.515
	0.895
	1.105
mean	1	1.528	1.405	1.376
SEM	0.05221	0.107	0.038	0.139
Figure 1E
Immunoblots: expression of collagen / and periostin in cells treated with vehicle (PBS) or TGF-β (10 ng/ml) for 24h in the absence (PBS) or presence of CNP (10 and 100 nM). Target proteins were normalized to GAPDH (as loading control) and expressed as x-fold versus PBS ( n = 2-4 from 2 donors; statistics not applied due to low number of samples).
Periostin/GAPDH	PBS	TGF-β	10 nM CNP + TGF-β	100 nM CNP + TGF-β
	0.959	1.308	1.223	0.93
	1.041	1.16	1.015	0.794
	0.765
	1.235
mean	1	1.234	1.119	0.862
SEM	0.09739	0.074	0.104	0.068

## Sheet: Figure 2
Figure 2
Figure 2A
Systolic blood pressure
Systolic BP (mmHg)	Vehicle	CNP	Ang II	Ang/CNP
	114	111	150	147
	114	108	150	153
	111	114	151	144
	114	112	157	152
	109	107	156	161
	119	111	161	146
mean	113.5	110.5	154.2	150.5
SEM	1.384	1.057	1.851	2.54
Figure 2B
Diastolic blood pressure
Diastolic BP (mmHg)	Vehicle	CNP	Ang II	Ang/CNP
	73	74	101	105
	76	71	99	100
	65	68	104	98
	67	75	107	101
	76	71	102	112
	85	73	103	98
mean	73.67	72	102.7	102.3
SEM	2.94	1.033	1.116	2.201
Figure 2C
Heart weight-to-body weight ratios
Heart weight / body weight (mg/g)	Vehicle	CNP	Ang II	Ang/CNP
	4.77	4.52	6.48	6.67
	4.72	4.8	7.04	6.42
	4.54	4.7	6.19	6.37
	5.14	4.92	6.97	5.85
	4.79	5.02	7.04	5.85
	5	4.36	6.64	5.78
mean	4.827	4.72	6.727	6.157
SEM	0.08686	0.1011	0.1428	0.1537
Figure 2D
Left ventricular (LV) weight-to-body weight ratios
LV weight / body weight (mg/g)	Vehicle	CNP	Ang II	Ang/CNP
	3.42	3.27	5.2	5.27
	3.41	3.54	5.47	4.92
	3.39	3.39	4.68	4.65
	3.67	3.43	5.33	4.3
	3.53	3.58	5.3	4.42
	3.58	3.21	5.2	4.27
mean	3.5	3.403	5.197	4.638
SEM	0.04575	0.05942	0.1111	0.1609
Figure 2E
LV cardiomyocyte cross-sectional areas determined on PAS-stained sections
cardiomyocyte area (µm²)	Vehicle	CNP	Ang II	Ang/CNP
	280.7	324.3	457.62	396.22
	263.92	333.44	480.03	387.13
	269.98	344.39	498.02	347.95
	349.11	225	414.18	319.7
	325.27	268.64	454.49	338.08
	360	229.52	503.92	403.2
mean	308.2	287.5	468	365.4
SEM	17.15	21.85	13.57	14.13
Figure 2F
Interstitial collagen fractions determined on sirius red stained-sections. n=6 mice per group.
LV interstitial collagen area (%)	Vehicle	CNP	Ang II	Ang/CNP
	0.19	0.23	2.535	0.217
	0.24	0.29	2.665	0.265
	0.22	0.28	3.16	1.024
	0.28	0.22	1.53	1.048
	0.2	0.28	1.425	1.048
	0.29	0.32	0.96	1.759
mean	0.2367	0.27	2.046	0.894
SEM	0.01687	0.01549	0.3509	0.2357

## Sheet: Figure 3
Figure 3
Figure 3A
Immunoblot: expression of GC-B was normalized to GAPDH and calculated as X-fold vs controls (n=6 from 3 mice per genotype and sex; unpaired Students t-Test).
GC-B/GAPDH versus controls	Fibroblasts from Npr2flox/flox mice (controls)	Fibroblasts from Col1a2CreERT2; Npr2flox/flox mice (all mice are treated with tamoxifen)
	0.507711	0.212553
	0.877051	0.463931
	1.74156	0.515283
	1.21429	0.107265
	0.65612	0.13722
	1.00327	0.307995
mean	1	0.2907
SEM	0.18	0.0693
Figure 3B
Effects of CNP on intracellular cGMP contents of cardiac fibroblasts (left; n=6-8) and myocytes (right panel; n=12-13) were determined by Radioimmunoassay and calculated as X-fold vs PBS (n=6-8). Baseline cGMP values: control fibroblasts, 121.9 ± 9.4 fmol/well; KO fibroblasts, 128.0 ± 3.2 fmol/well; cardiomyocytes from control mice: 14.8 ± 1.8 fmol/well; cardiomyocytes fromKO mice: 17.0 ± 2.0 fmo…
Cardiac fibroblasts
cGMP (x-fold vsPBS)	Fibroblasts from Npr2flox/flox mice (controls)	Fibroblasts from Npr2flox/flox mice (controls)	Fibroblasts from Npr2flox/flox mice (controls)	Fibroblasts from Npr2flox/flox mice (controls)	Fibroblasts from Col1a2CreERT2; Npr2flox/flox mice	Fibroblasts from Col1a2CreERT2; Npr2flox/flox mice	Fibroblasts from Col1a2CreERT2; Npr2flox/flox mice	Fibroblasts from Col1a2CreERT2; Npr2flox/flox mice
	PBS	10 nM CNP	100 nM CNP	1000 nM CNP	PBS	10 nM CNP	100 nM CNP	1000 nM CNP
	1	2.31	4.95	6.06	1.11	1.53	2.06	3.04
	1	2.55	4.7	9.84	0.89	1.42	2.23	3.23
	0.99	2.53	4.68	4.8	0.72	1.57	2.47	3.14
	1.01	2.22	4.5	4.04	1.28	2.05	1.5	3.59
	1.19	1.49	3.25	3.25	0.96	1.03	2.35	2.15
	0.81	1.76	3.4	3.48	1.04	1.92	1.9	3.8
	0.89	3.05	5.17	4.48	0.99	2.04	1.76	2.01
	1.11	3.25	4.89	4.59	1.01	1.72	1.68	2.08
	0.97	2.87	4.38	4.83	0.99	1.72	2.34	2.81
	1.03	3.1	4.26	4.57	1.01	1.99	2.53	2.56
	0.98	4.42	5.99	6.25	0.96	1.71	2.04	2.05
	1.02	4	7.79	6.64	1.04	1.8	2.04	2.1
	0.89	3.09	5.01	7.17	1.13	2.2	2.6	3.3
	1.11	3.62	5.83	6.18	0.87	1.3	1.9	2.8
mean	1	2.876	4.914	5.441	1	1.714	2.1	2.761
SEM	0.02604	0.2175	0.3001	0.4639	0.03489	0.0865	0.08925	0.1639
Figure 3B
Effects of CNP on intracellular cGMP contents of cardiac fibroblasts (left; n=6-8) and myocytes (right panel; n=12-13) were determined by Radioimmunoassay and calculated as X-fold vs PBS (n=6-8). Baseline cGMP values: control fibroblasts, 121.9 ± 9.4 fmol/well; KO fibroblasts, 128.0 ± 3.2 fmol/well; cardiomyocytes from control mice: 14.8 ± 1.8 fmol/well; cardiomyocytes fromKO mice: 17.0 ± 2.0 fmo…
Cardiomyocytes
cGMP (x-fold vsPBS)	Cardiomyocytes from Npr2flox/flox mice (controls)	Cardiomyocytes from Npr2flox/flox mice (controls)	Cardiomyocytes from Npr2flox/flox mice (controls)	Cardiomyocytes from Npr2flox/flox mice (controls)	Cardiomyocytes from Col1a2CreERT2; Npr2flox/flox mice	Cardiomyocytes from Col1a2CreERT2; Npr2flox/flox mice	Cardiomyocytes from Col1a2CreERT2; Npr2flox/flox mice	Cardiomyocytes from Col1a2CreERT2; Npr2flox/flox mice
	PBS	10 nM CNP	100 nM CNP	1000 nM CNP	PBS	10 nM CNP	100 nM CNP	1000 nM CNP
	1.23	1.6	1.6	3.14	0.95	1.45	4.06	4.15
	0.77	1.3	1.84	5.47	1.05	1.44	3.54	5.1
	1	1.4	2.05	1.6	1.1	1.14	1.39	2.65
	0.8	1.5	2.35	2.06	1	1.04	3.01	3.8
	1	1.59	2.41	7.22	1.01	2.69	2.42	4.64
	1.2	1.6	3.19	6.79	0.99	1.37	3.05	6.21
					1	1.82	2.54	3
					0.9	1.61	1.8	2.2
mean	1	1.498	2.24	4.38	1	1.57	2.726	3.969
SEM	0.0787	0.05102	0.2272	0.9952	0.02121	0.182	0.3105	0.4747
Figure 3C
Immunoblot: Effect of CNP on the phosphorylation of vasoactive stimulated phosphoprotein (P-VASP) at position Ser239 in fibroblasts. P-VASP was normalized to total VASP and calculated as X-fold vs PBS (n=4).
P-VASP/VASP versus controls, PBS	Fibroblasts from Npr2flox/flox mice (controls)	Fibroblasts from Npr2flox/flox mice (controls)	Fibroblasts from Npr2flox/flox mice (controls)	Fibroblasts from Npr2flox/flox mice (controls)	Fibroblasts from Col1a2CreERT2; Npr2flox/flox mice	Fibroblasts from Col1a2CreERT2; Npr2flox/flox mice	Fibroblasts from Col1a2CreERT2; Npr2flox/flox mice	Fibroblasts from Col1a2CreERT2; Npr2flox/flox mice
	PBS	10 nM CNP	100 nM CNP	1000 nM CNP	PBS	10 nM CNP	100 nM CNP	1000 nM CNP
	2.88051	36.3344	45.1382	72.7246	1.72731	5.77007	13.513	10.2756
	0.349133	44.2618	34.1981	52.7426	2.07482	14.0336	32.5945	29.2772
	0.543424	26.8017	39.8077	29.2589	1.06476	17.0681	10.7842	12.7344
	0.226932	14.6626	24.3831	35.3802	0.205329	3.87853	4.49607	7.70752
mean	1	30.52	35.88	47.53	1.268	10.19	15.35	15
SEM	0.6302	6.377	4.436	9.761	0.4116	3.181	6.051	4.869
Figure 3D
Immunocytochemistry: effects of 100 nM CNP and/or 10nM TGF-β (24h incubation) on the proportion of αSMA-expressing cells (5 controls and 3 KO samples per condition).
Cells with αSMA (%)	Fibroblasts from Npr2flox/flox mice (controls)	Fibroblasts from Npr2flox/flox mice (controls)	Fibroblasts from Npr2flox/flox mice (controls)	Fibroblasts from Npr2flox/flox mice (controls)	Fibroblasts from Col1a2CreERT2; Npr2flox/flox mice	Fibroblasts from Col1a2CreERT2; Npr2flox/flox mice	Fibroblasts from Col1a2CreERT2; Npr2flox/flox mice	Fibroblasts from Col1a2CreERT2; Npr2flox/flox mice
	PBS	CNP	TGF-β	CNP + TGF-β	PBS	CNP	TGF-β	CNP + TGF-β
	20.64	21.57	50.85	35.71	12.5	20.77	45.64	47.26
	28	21.62	55.3	33.33	19.21	17.24	46.15	46.71
	26.36	21.62	49.55	34.96	25.96	28.88	52.17	44.34
	15.9	22.73	42.75	34.53
	21.05	22.95	47.86	34.93
mean	22.39	22.1	49.26	34.69	19.22	22.3	47.99	46.1
SEM	2.17	0.305	2.042	0.3903	3.886	3.446	2.097	0.8958

## Sheet: Figure 4
Figure 4
Figure 4A. Left panel
Systolic blood pressure (BP) levels determined in trained awake mice via tail cuff.; 7 mice of each sex and genotype were studied before (basal) and during the last 5 days of Ang II treatment.
Male mice
Systolic BP (mmHg)	basal, male control mice	basal, male iFibro GC-B KO mice	Ang II, male control mice	Ang II, male iFibro GC-B KO mice
	109.3	115.9	125	156.5
	115.2	108.7	133	142.8
	97.9	105.3	140	124.1
	100.2	106.7	149	148.3
	105.2	94	133	135
	106	89.7	141.1	140.5
	109.5	98.3	144.1	140.6
mean	106.2	102.7	137.9	141.1
SEM	2.222	3.44	3.05	3.838
Figure 4A, right panel
Systolic blood pressure (BP) levels determined in trained awake mice via tail cuff.; 7 mice of each sex and genotype were studied before (basal) and during the last 5 days of Ang II treatment.
Female mice
Systolic BP (mmHg)	basal, female control mice	basal, female iFibro GC-B KO mice	Ang II, female control mice	Ang II, female iFibro GC-B KO mice
	110.955	114.34	137.95	135.481
	116.588	113.75	120.35	133.067
	107.4	117.7	160.175	132.033
	113.833	104.75	173.7	155.4
	108.333	116.1	154.211	143.275
	118.825	113.55	137.533	131.767
	119.567	108.485	155.275	149.796
mean	113.6	112.7	148.5	140.1
SEM	1.858	1.705	6.679	3.597
Figure 4B, left panel
Diastolic blood pressure (BP) levels determined in trained awake mice via tail cuff.; 7 mice of each sex and genotype were studied before (basal) and during the last 5 days of Ang II treatment.
Male mice
Diastolic BP (mmHg)	basal, male control mice	basal, male iFibro GC-B KO mice	Ang II, male control mice	Ang II, male iFibro GC-B KO mice
	67.958	66.639	70.897	98.101
	71.991	71.417	75.741	80.074
	51.574	65.11	72.167	74.986
	64.296	68.622	101.129	96.935
	67.556	58.426	85.111	90.81
	67.963	55.046	85.307	99.822
	66.099	58.388	89.078	80.385
mean	65.35	63.38	82.78	88.73
SEM	2.459	2.313	4.058	3.83
Figure 4B. Right panel
Diastolic blood pressure (BP) levels determined in trained awake mice via tail cuff.; 7 mice of each sex and genotype were studied before (basal) and during the last 5 days of Ang II treatment.
Female mice
Diastolic BP (mmHg)	basal, female control mice	basal, female iFibro GC-B KO mice	Ang II, female control mice	Ang II, female iFibro GC-B KO mice
	75.2105	76.2535	82.6333	81.8611
	75.8167	74.525	78.1333	88.55
	71.4333	70.125	116.4	109.033
	74.9	70.05	110.667	108.275
	77.7333	84.1	89.6889	93.2
	83.6917	74.675	93.3	82.7
	74.2333	71.6852	111.725	87.8286
mean	76.15	74.49	97.51	93.06
SEM	1.446	1.84	5.789	4.274
Figure 4C, left panel
Left ventricular (LV) weight-to-body weight ratios.
Male mice
LV weight / body weight (mg/g)	basal, male control mice	basal, male iFibro GC-B KO mice	Ang II, male control mice	Ang II, male iFibro GC-B KO mice
	3.28	3.35	5.3	4.27
	3.67	3.95	5.13	4.59
	3.69	4	4.86	4.91
	3.51	3.46	5.239	6.55
	3.347	3.55	5.87	5.14
	3.569	3.65	4.87	5.65
	3.8	3.63	5.4	6.59
mean	3.552	3.656	5.238	5.386
SEM	0.07114	0.09113	0.1309	0.3464
Figure 4C. Right panel
Left ventricular (LV) weight-to-body weight ratios.
Female mice
LV weight / body weight (mg/g)	basal, female control mice	basal, female iFibro GC-B KO mice	Ang II, female control mice	Ang II, female iFibro GC-B KO mice
	3.65714	3.94737	5.55672	5.59195
	3.72376	4.2268	5.05117	5.39729
	3.83607	3.72165	5.49856	4.663
	4.01163	3.81443	5.19334	6.69125
	3.67647	3.75449	5.44422	5.60632
			4.9754	5.1807
			5.0671	5.16765
mean	3.781	3.893	5.255	5.471
SEM	0.06549	0.09195	0.09063	0.2369
Figure 4D
LV cardiomyocyte cross-sectional areas were determined by morphometrical analyses of PAS-stained sections.
Male mice
myocyte areas	basal, male control mice	basal, male iFibro GC-B KO mice	Ang II, male control mice	Ang II, male iFibro GC-B KO mice
	261.21	254.66	445.21	444.98
	271.4	233.85	280.31	389.21
	241.4	310.52	437.34	354.49
	289.42	298.22	374.47	333.91
	258.02	314.45	371.41	434.01
	255.47	238.22	368.26	453.29
	255.68	290.23	427.06	429.19
mean	261.8	277.2	386.3	405.6
SEM	5.697	12.92	21.63	17.73
Figure 4D
LV cardiomyocyte cross-sectional areas were determined by morphometrical analyses of PAS-stained sections.
Female mice
myocyte areas	basal, female control mice	basal, female iFibro GC-B KO mice	Ang II, female control mice	Ang II, female iFibro GC-B KO mice
	268.486	346.898	377.667	409.429
	295.285	317.122	393.548	406.452
	309.181	307.196	395.533	421.34
	361.787	286.352	436.228	440.199
	370.72	266.501	438.213	461.042
			442.184	467.99
			527.543	498.759
mean	321.1	304.8	430.1	443.6
SEM	19.61	13.67	18.91	12.91

## Sheet: Figure 5
Figure 5
Figure 5A
The collagen areas were determined as fraction (%) of the total area of the corresponding sirius red-stained LV section. N=7 sham and 7 Ang II-treated males and 5 sham and 7 Ang II-treated females per genotype.
Male mice
LV interstitial collagen area (%)	Sham, male control mice	Sham, male iFibro GC-B KO mice	Ang II, male control mice	Ang II, male iFibro GC-B KO mice
	0.739	0.4	5.15	4.129
	0.448	0.369	1.51	0.687
	0.69	0.582	1.58	1.549
	0.712	0.4123	3.75	5.96
	0.147	0.358	1.02	1.77
	0.2	0.1099	2.35	2.966
	0.09	0.131	0.85	1.266
mean	0.4323	0.3375	2.316	2.618
SEM	0.1082	0.0627	0.5998	0.707
Figure 5A
The collagen areas were determined as fraction (%) of the total area of the corresponding sirius red-stained LV section. N=7 sham and 7 Ang II-treated males and 5 sham and 7 Ang II-treated females per genotype.
Female mice
LV interstitial collagen area (%)	Sham, female control mice	Sham, female iFibro GC-B KO mice	Ang II, female control mice	Ang II, female iFibro GC-B KO mice
	1.498	1.94448	3.55819	6.9528
	0.765919	1.33943	1.88049	7.83455
	0.481597	0.506045	2.11003	7.57091
	0.370465	0.797083	0.969618	4.84408
	0.851492	1.57358	3.80644	3.00208
			2.79141	5.4854
			5.37964	4.90144
mean	0.7935	1.232	2.928	5.799
SEM	0.1971	0.26	0.552	0.6592
Figure 5B
Quantitative RT-PCR analyses of LV mRNA expression of connective tissue growth factor (CTGF) and periostin. Values are the ratios of mRNA mRNA levels relative to S12, expressed as x-fold vs sham mice. Studies were performed with 2 LV samples from each mouse. n=8 samples from sham control, 8 from sham KO and 12 from Ang II-treated male mice per genotype. n=10 samples from sham and 14 from Ang II-t…
Male mice
CTGF/S12 normalized to sham controls	Sham, male control mice	Sham, male iFibro GC-B KO mice	Ang II, male control mice	Ang II, male iFibro GC-B KO mice
	0.662	1.16	1.83	2.59
	0.649	1.18	1.63	2.65
	1.34	0.53	1.59	1.33
	1.41	0.554	1.29	1.59
	1.04	0.982	1.5	1.99
	0.972	0.988	1.42	1.98
	0.91	1.02	1.52	1.43
	1.017	0.982	1.71	1.38
			1.56	1.64
			0.661	1.74
			0.743	1.39
			1.77	1.36
mean	1	0.9245	1.435	1.756
SEM	0.09746	0.08797	0.1077	0.1337
Figure 5B
Quantitative RT-PCR analyses of LV mRNA expression of connective tissue growth factor (CTGF) and periostin. Values are the ratios of mRNA mRNA levels relative to S12, expressed as x-fold vs sham mice. Studies were performed with 2 LV samples from each mouse. n=8 samples from sham control, 8 from sham KO and 12 from Ang II-treated male mice per genotype. n=10 samples from sham and 14 from Ang II-t…
Female mice
CTGF/S12 normalized to sham controls	Sham, female control mice	Sham, female iFibro GC-B KO mice	Ang II, female control mice	Ang II, female iFibro GC-B KO mice
	1.021	0.6635	2.358	4.74
	1.065	0.7521	2.206	4.654
	0.783	1.024	2.015	2.332
	0.719	1.1962	1.966	2.162
	1.551	1.0008	1.488	1.923
	1.541	1.5376	1.598	1.883
	0.825	1.518	1.634	3.693
	0.861	1.128	1.685	2.99
	0.789	1.1282	1.688	2.108
	0.845	1.1292	1.705	2.17
			1.486	2.034
			1.533	2.068
			1.814	3.846
			2.086	3.117
mean	1	1.108	1.804	2.837
SEM	0.09692	0.08847	0.0742	0.2718
Figure 5B
Quantitative RT-PCR analyses of LV mRNA expression of connective tissue growth factor (CTGF) and periostin. Values are the ratios of mRNA mRNA levels relative to S12, expressed as x-fold vs sham mice. Studies were performed with 2 LV samples from each mouse. n=8 samples from sham control, 8 from sham KO and 12 from Ang II-treated male mice per genotype. n=10 samples from sham and 14 from Ang II-t…
Male mice
Periostin/S12 normalized to sham controls	Sham, male control mice	Sham, male iFibro GC-B KO mice	Ang II, male control mice	Ang II, male iFibro GC-B KO mice
	0.82	2.02	13.98	12.88
	0.8	2.23	13.09	12.2
	0.17	0.73	8.33	13.57
	0.34	0.74	9.88	12.77
	0.93	2.23	10.06	11.75
	1.89	0.29	9.62	11.51
	2.06	0.32	8.57	5.91
	0.99	0.29	6.26	5.59
			8.33	11.51
			6.26	11.75
			11.7	13
			8.24	12.69
mean	1	1.106	9.527	11.26
SEM	0.2359	0.3159	0.6987	0.7666
Figure 5B
Quantitative RT-PCR analyses of LV mRNA expression of connective tissue growth factor (CTGF) and periostin. Values are the ratios of mRNA mRNA levels relative to S12, expressed as x-fold vs sham mice. Studies were performed with 2 LV samples from each mouse. n=8 samples from sham control, 8 from sham KO and 12 from Ang II-treated male mice per genotype. n=10 samples from sham and 14 from Ang II-t…
Female mice
Periostin/S12 normalized to sham controls	Sham, female control mice	Sham, female iFibro GC-B KO mice	Ang II, female control mice	Ang II, female iFibro GC-B KO mice
	0.95	0.79	3.94	10.99
	0.94	0.8	3.53	9.7
	0.88	0.8	8.03	8.06
	0.94	0.69	7.62	8.17
	1.03	0.58	8.03	2.52
	0.8	0.67	6.64	2.69
	0.95	0.92	2.21	4.27
	1.03	1.07	2.41	4.5
	1.13	1.81	7.13	8.51
	1.36	1.86	7.13	7.82
			7.97	17.09
			8.02	16.32
			10.04	23.77
			9.97	25.89
mean	1.001	0.999	6.619	10.74
SEM	0.04886	0.1458	0.6878	1.978

## Sheet: Figure 6
Figure 6
Figure 6A
Ratios of left ventricular (LV) weight-to-body weight.
LV weight / body weight (mg/g)	Sham, male control mice	Sham, male iFibro GC-B KO mice	Sham, female control mice	Sham, female iFibro GC-B KO mice	TAC (14d), male control mice	TAC (14d), male iFibro GC-B KO mice	TAC (14d), female control mice	TAC (14d), female iFibro GC-B KO mice
	3.7	4.15	3.79	3.88	4.82	5.14	5.05	6.66
	3.91	3.66	3.66	3.76	4	5.59	4.82	5.79
	3.94	4.58	4.11	3.58	5.35	5.15	4.28	6.87
	3.86	4.17	4.19	3.72	4.98	5.07	4.35	4.34
		3.27					4.96	4.32
mean	3.853	3.966	3.938	3.735	4.788	5.238	4.692	5.596
SEM	0.05344	0.227	0.1266	0.06185	0.285	0.1188	0.1586	0.5477
Figure 6B
Cardiomyocyte cross-sectional areas were determined on PAS-stained LV sections.
Myocyte area (µm²)	Sham, male control mice	Sham, male iFibro GC-B KO mice	Sham, female control mice	Sham, female iFibro GC-B KO mice	TAC (14d), male control mice	TAC (14d), male iFibro GC-B KO mice	TAC (14d), female control mice	TAC (14d), female iFibro GC-B KO mice
	300.73	344	280	341	538.52	513.06	376.47	600.63
	349	301	264	279	312.59	543.02	353.13	567.46
	325	268	269	273	395.76	567.42	340.14	445.25
	333	332	229	298	532.09	684.47	244.02	466.3
		299			527.13	607.22	246.86	464.78
					341.29	415.04	346.46	393.89
					351.97	558.17	284.8	522.77
					422.49	619.15	296.31	465.49
							260.41	470.97
							249.19	490.5
mean	326.9	308.8	260.5	297.8	427.7	563.4	299.8	488.8
SEM	10.06	13.41	11.02	15.37	32.89	28.25	15.91	19.06
Figure 6C
Interstitial collagen fractions were determined on sirius red-stained LV sections.
LV interstitial collagen area (%)	Sham, male control mice	Sham, male iFibro GC-B KO mice	Sham, female control mice	Sham, female iFibro GC-B KO mice	TAC (14d), male control mice	TAC (14d), male iFibro GC-B KO mice	TAC (14d), female control mice	TAC (14d), female iFibro GC-B KO mice
	2.449	2.407	2.446	1.732	5.88966	7.34497	6.00433	8.17714
	2.714	2.145	1.92	2.1	7.6204	9.69205	5.04482	6.88636
	2.68	2.91	2.383	2.3	7.4861	9.35278	5.44717	6.35368
	2.14	1.832	1.832	1.89	6.98993	8.91567	5.86708	5.76295
	2.68	2.579	2.33	1.39	9.51834	8.75652	4.53013	9.894
	2.83	2.33	1.74	2.12	5.97853	8.82337	4.12785	9.39234
		2.01	2.11		2.25314	8.12927	4.24269	4.47004
		2.72	1.63		4.34633	5.2019	4.16731	4.77883
		1.62					5.17729	4.90359
		1.93					6.01143	4.93141
mean	2.582	2.248	2.049	1.922	6.26	8.277	5.062	6.555
SEM	0.1018	0.1307	0.1107	0.1334	0.7842	0.5078	0.241	0.6278
Figure 6D
Quantitative RT-PCR analyses of LV mRNA expression of Collagen 1 (Col1a1). Values are the ratios of mRNA levels relative to S12, expressed as x-fold vs sham mice.
Col1a1/S12 normalized to sham controls	Sham, male control mice	Sham, female control mice	TAC (14d), male control mice	TAC (14d), male iFibro GC-B KO mice	TAC (14d), female control mice	TAC (14d), female iFibro GC-B KO mice
	1.015	1.113	5.091	4.751	3.517	3.172
	0.983	0.988	5.892	4.727	3.469	2.762
	1.031	0.474	3.341	2.548	3.561	6.277
	0.971	0.459	3.343	2.548	3.018	6.069
		1.124	1.597	3.285	3.054	10.183
		1.154	1.64	3.198	3.112	11.028
		1.273	3.053	2.895	2.588	8.365
		1.415	3.075	3.053	2.552	7.872
					2.668
					2.814
mean	1	1	3.379	3.376	3.035	6.966
SEM	0.01389	0.1245	0.5286	0.3123	0.1211	1.06
Figure 6E
Quantitative RT-PCR analyses of LV mRNA expression of Collagen 3 (Col3a1). Values are the ratios of mRNA levels relative to S12, expressed as x-fold vs sham mice.
Col3a1/S12 normalized to sham controls	Sham, male control mice	Sham, female control mice	TAC (14d), male control mice	TAC (14d), male iFibro GC-B KO mice	TAC (14d), female control mice	TAC (14d), female iFibro GC-B KO mice
	0.948	1.243	6.297	7.152	3.058	2.991
	0.838	1.159	6.806	6.537	3.572	2.33
	1.106	0.501	3.783	3.341	2.383	3.703
	1.108	0.556	3.305	3.318	2.2	5.827
		0.953	1.974	3.698	2.777	8.855
		0.998	1.747	3.354	3.019	9.273
		1.282	4.228	3.715	2.354	7.299
		1.307	3.765	4.308	2.389	7.353
					2.922
					2.822
mean	1	1	3.988	4.428	2.75	5.954
SEM	0.06573	0.1123	0.6404	0.5427	0.1334	0.9467
Figure 6F
Quantitative RT-PCR analyses of LV mRNA expression of connective tissue growth factor (CTGF). Values are the ratios of mRNA levels relative to S12, expressed as x-fold vs sham mice.
CTGF/S12 normalized to sham controls	Sham, male control mice	Sham, female control mice	TAC (14d), male control mice	TAC (14d), male iFibro GC-B KO mice	TAC (14d), female control mice	TAC (14d), female iFibro GC-B KO mice
	0.868	1.01	1.7702	2.2792	3.0098	5.4355
	0.8	0.9086	2.0262	2.1343	2.9886	4.5748
	1.1685	0.505	2.7582	1.5582	8.4727	6.0452
	1.1635	0.2918	2.8415	1.5477	7.5884	6.4297
		1.9059	1.4337	2.5112	3.4114	10.7788
		1.842	1.4354	2.6564	3.4724	10.3925
		0.7433	1.5887	1.3749	8.3976	6.3964
		0.7933	1.5257	1.3629	8.4379	6.3921
					3.5507
					3.5976
mean	1	1	1.922	1.928	5.293	7.056
SEM	0.09685	0.2067	0.2036	0.1863	0.8041	0.8025
Figure 6G
Quantitative RT-PCR analyses of LV mRNA expression of Periostin. Values are the ratios of mRNA levels relative to S12, expressed as x-fold vs sham mice.
Periostin/S12 normalized to sham controls	Sham, male control mice	Sham, female control mice	TAC (14d), male control mice	TAC (14d), male iFibro GC-B KO mice	TAC (14d), female control mice	TAC (14d), female iFibro GC-B KO mice
	0.88	1.06	10.48	7.3	3.2	1.94
	0.64	0.97	11.41	7.32	3.6	1.53
	1.26	0.34	5.14	1.25	1.93	20.89
	1.22	0.3	4.97	1.27	1.64	22.68
		0.58	0.54	3.11	2.18	45.89
		0.63	0.65	2.99	2.13	48.97
		1.92	5.06	2.87	1.5	8.51
		2.2	4.9	3.08	1.56	9.12
					1.8
					1.73
mean	1	1	5.394	3.649	2.127	19.94
SEM	0.1472	0.2511	1.393	0.8438	0.2256	6.594

## Sheet: Figure 7
Figure 7
Figure 7
Quantitative RT-PCR analyses of LV mRNA expressionof Transforming growth factor-β (TGF-β). Values are the ratios of mRNA levels relative to GAPDH.
TGF-β/GAPDH normalized to sham controls	Sham, male control mice	Sham, female control mice	TAC (14d), male control mice	TAC (14d), male iFibro GC-B KO mice	TAC (14d), female control mice	TAC (14d), female iFibro GC-B KO mice
	0.9693	0.9989	1.5839	1.2013	1.2113	1.7883
	1.1177	0.9556	1.6829	1.5668	1.4506	1.6887
	0.9924	1.0134	1.5508	1.4524	1.579	1.2666
	0.9206	1.1498	1.6788	1.4069	1.6118	1.3286
		0.9559	0.9895	1.7218	1.4431	2.2705
		1.0631	1.4311	1.7297	1.8755	2.273
		0.9023	1.4298	1.4107	1.1891	1.9473
		0.961	2.0308	1.5811	1.9803	1.9893
					1.838
					1.8986
mean	1	1	1.547	1.509	1.608	1.819
SEM	0.04199	0.02725	0.1043	0.06275	0.09026	0.1349
Figure 7
Quantitative RT-PCR analyses of LV mRNA expressionof Insulin-like growth factor-1 (IGF-1). Values are the ratios of mRNA levels relative to GAPDH.
IGF-1/GAPDH normalized to sham controls	Sham, male control mice	Sham, female control mice	TAC (14d), male control mice	TAC (14d), male iFibro GC-B KO mice	TAC (14d), female control mice	TAC (14d), female iFibro GC-B KO mice
	1.38	1.35	2.18	1.88	2.01	1.77
	1.17	1.2	2.17	2.08	1.78	1.46
	0.67	0.79	2.37	1.12	1.38	2.54
	0.78	0.89	1.57	1.08	1.31	2.11
		0.78	0.69	1.76	0.88	3.06
		0.86	0.9	1.76	0.83	2.61
		1.41	2.43	2.65	1.48	2.08
		0.73	2.6	1.81	1.36	2.76
					1.48
					1.02
mean	1	1	1.864	1.768	1.353	2.299
SEM	0.166	0.09707	0.2572	0.1784	0.1182	0.1896

## Sheet: Figure 8
Figure 8
Figure 8
Female and male mice are shown together (Supplemental Table 2 provides these data separated by sex). Left ventricular (LV) max pressure.
LV max pressure mmHg	Sham, control mice	Sham, iFibro GC-B KO mice	TAC (14d), control mice	TAC (14d), iFibro GC-B KO mice
	108.2	101.9	138.3	158.6
	107	104.8	154.4	136.9
	111.6	117	138.9	158
	99.06	114.1	138.9	118.4
	96.19	105.4	170.2	120.7
	108.4	108.2	166.4	184.3
	93.26	103.6	136	160.8
			145.6	147.9
			126.1
mean	103.4	107.9	146.1
SEM	2.681	2.136	4.9
Figure 8
Female and male mice are shown together (Supplemental Table 2 provides these data separated by sex). Heart rate.
Heart rate BPM	Sham, control mice	Sham, iFibro GC-B KO mice	TAC (14d), control mice	TAC (14d), iFibro GC-B KO mice
	564.9	658.3	630.9	482.6
	498	600.4	475.6	524.2
	578.3	609.4	540.3	574.7
	551	564.7	540.3	489.1
	530.1	552.5	541.5	429.4
	562.2	658.6	495.2	471.8
	610.5	602.5	524.5	517.6
			541.4	491.4
			527.6
mean	556.4	606.6	535.3	497.6
SEM	13.49	15.52	14.25	15.06
Figure 8
Female and male mice are shown together (Supplemental Table 2 provides these data separated by sex). Ejections fraction.
Ejection fraction %	Sham, control mice	Sham, iFibro GC-B KO mice	TAC (14d), control mice	TAC (14d), iFibro GC-B KO mice
	77.14	66.03	38.84	42.97
	76.72	53.91	41.45	18.75
	56.24	46.01	61.62	42
	40.77	70.63	61.62	16.08
	72.59	57.12	31.33	23.13
	63.18	73.18	32.15	29.85
	39.14	73.57	34.59	35.68
			49.46	39.91
			56.04
mean	60.83	62.92	45.23	31.05
SEM	6.087	4.049	4.09	3.783
Figure 8
Female and male mice are shown together (Supplemental Table 2 provides these data separated by sex). Cardiac output.
Cardiac output µl/min	Sham, control mice	Sham, iFibro GC-B KO mice	TAC (14d), control mice	TAC (14d), iFibro GC-B KO mice
	9263	12440	11180	9996
	11530	12230	7708	7315
	9188	8111	14960	6255
	7881	9641	14960	3915
	9794	9807	10730	4100
	10820	12320	7908	5315
	8411	9929	9395	5910
			9218	6763
			9634
mean	9555	10640	10633	6196
SEM	485.2	639.6	899.6	687.5
Figure 8
Female and male mice are shown together (Supplemental Table 2 provides these data separated by sex). dP/dtmax.
dP/dtmax mmHg/s	Sham, control mice	Sham, iFibro GC-B KO mice	TAC (14d), control mice	TAC (14d), iFibro GC-B KO mice
	11600	11410	7549	7372
	10350	12010	6165	7020
	9796	10230	10040	8860
	8368	11100	10040	4991
	9318	8567	9527	3607
	9208	13180	8191	9189
	8399	12610	7421	8602
			7909	7728
			8592
mean	9577	11301	8382	7171
SEM	430.7	586	435.3	691.8
Figure 8
Female and male mice are shown together (Supplemental Table 2 provides these data separated by sex). dP/dtmin.
dP/dtmin mmHg/s	Sham, control mice	Sham, iFibro GC-B KO mice	TAC (14d), control mice	TAC (14d), iFibro GC-B KO mice
	12130	11060	7106	8119
	11230	10530	7028	6909
	11520	9447	9145	8613
	8542	10520	9145	4272
	9864	8077	8353	4865
	8793	12750	7664	7510
	5894	9888	6604	8098
			8251	6897
			9113
mean	9710	10325	8045	6910
SEM	819.9	545.9	329.9	555.4
Figure 8
Female and male mice are shown together (Supplemental Table 2 provides these data separated by sex). LV end-diastolic pressure.
LV end-diastolic pressure mmHg	Sham, control mice	Sham, iFibro GC-B KO mice	TAC (14d), control mice	TAC (14d), iFibro GC-B KO mice
	3.189	4.761	18.94	23.88
	8.777	6.195	24.08	21
	5.511	7.728	7.391	20.86
	10.76	4.344	7.391	25.81
	6.301	15.02	19.04	29.25
	11.82	3.997	15.53	21.78
	6.894	3.352	22.78	22.18
			13.38	21.63
			13.69
mean	7.607	6.485	15.8	23.3
SEM	1.146	1.528	2.005	1.032
Figure 8
Female and male mice are shown together (Supplemental Table 2 provides these data separated by sex). Ea: effective arterial elastance.
Ea: effective arterial elastance mmHg/µl	Sham, control mice	Sham, iFibro GC-B KO mice	TAC (14d), control mice	TAC (14d), iFibro GC-B KO mice
	6.132	5.09	7.685	7.449
	4.403	5.047	9.338	9.749
	6.877	8.561	4.491	14.09
	6.839	6.537	4.491	14.81
	4.965	5.736	8.461	12.64
	5.399	5.342	10.28	16.02
	6.654	5.869	7.493	13.73
			8.319	10.6
			6.201
mean	5.896	6.026	7.418	12.39
SEM	0.3724	0.4654	0.6715	1.021
Figure 8
Female and male mice are shown together (Supplemental Table 2 provides these data separated by sex). Tau: LV ventricular relaxation constant[T = P/(dP/dtmin)].
Tau: LV ventricular relaxation constant ms	Sham, control mice	Sham, iFibro GC-B KO mice	TAC (14d), control mice	TAC (14d), iFibro GC-B KO mice
	5.184	4.574	8.747	8.997
	6.123	5.344	10.1	10.56
	5.734	7.39	5.634	8.887
	6.432	5.25	5.634	14.05
	6.108	7.554	8.109	14.01
	7.559	5.179	9.178	9.739
	7.514	5.048	9.956	9.193
			8.43	11.84
			7.261
mean	6.379	5.763	8.117	10.91
SEM	0.3333	0.4514	0.5527	0.7621

## Sheet: Figure 9
Figure 9
Figure 9A left side
Left ventricular CNP mRNA expression after Ang II infusion (left panel). Values are the ratios of CNP mRNA level relative to S12, determined by quantitative RT-PCR and expressed as x-fold vesus samples from vehicle-treated mice of the same sex (Left panel: 6 samples from vehicle- and 10 samples from Ang II-treated males; 8 samples from vehicle and 13 samples from Ang II females).
CNP/S12 versus vehicle	Vehicle, male	Ang II, male	Vehicle, female	Ang II, female
	1.11	2.06	1.1731	1.2
	1.25	1.93	1.28836	1.31
	0.38	2.41	0.584611	1.71
	0.33	2.12	0.525815	0.88
	1.78	0.64	1.12364	3.85
	1.15	1.2	1.12312	3.41
		1.58	0.961794	3.11
		1.54	1.21956	2.86
		1.55		3.93
		1.65		1.97
				1.96
				9.67
				7.78
mean	1	1.668	1	3.357
SEM	0.2265	0.1596	0.1027	0.7244
Figure 9A right side
Left ventricular CNP mRNA expression after TAC (right panel). Values are the ratios of CNP mRNA level relative to S12, determined by quantitative RT-PCR and expressed as x-fold vesus samples from vehicle-treated mice of the same sex (Right panel: 4 samples from sham and 6 from TAC males; 6 samples from 3 females per condition).
CNP/S12 versus vehicle	Vehicle, male	TAC 3d, male	Vehicle, female	TAC 3d, female
	0.93	2.71	1.33	2.51
	1.26	2.71	1.41	3.27
	0.89	1.25	0.71	2.03
	0.92	1.42	0.81	1.7
		4.2	0.85	2.47
		4.36	0.89	2.52
mean	1	2.775	1	2.417
SEM	0.08708	0.5389	0.12	0.2171
Figure 9B
Immunoblot: GC-B protein expression in fibroblasts; levels were normalized to GAPDH and calculated as x-fold vs males (n = 5 male and 4 female mice).
GC-B/GAPDH versus males	male	female
	1	1.43
	1.01	1.44
	1.26	1.74
	0.9	1.21
	0.83
mean	1	1.455
SEM	0.07301	0.1088
Figure 9C
cGMP responses of such fibroblasts to CNP (6 samples from 3 mice per sex). Responses were calculated as X-fold increase of baseline values.
cGMP (x-fold vs baseline)	PBS, male control mice	1 nM CNP, male control mice	10 nM CNP, male control mice	100 nM CNP, male control mice	PBS, female control mice	1 nM CNP, female control mice	10 nM CNP, female control mice	100 nM CNP, female control mice
	0.696	0.991	5.734	8.771	1	1	11.6	33
	1.304	1.606	7.402	16.139	1	1.8	20.4	29.8
	1	0.924	0.581	2.095	1	0.3	3.8	61.4
	1	0.3	1.291	5.065	1	0.6	19.8	63.6
	1.096	3.738	11.105	25.157	1.1	5.1	15.6	46.5
	0.904	2.401	22.245	50.408	0.9	4.7	22.7	43
mean	1	1.66	8.06	17.94	1	2.25	15.65	46.22
SEM	0.08231	0.5069	3.256	7.327	0.02582	0.8644	2.865	5.737
Figure 9D
cGMP responses of cardiomyocytes to CNP (7 samples from 7 male mice; 9 samples from 9 female mice). Responses were calculated as X-fold increase of baseline values.
cGMP (x-fold vs baseline)	PBS, male control mice	10 nM CNP, male control mice	100 nM CNP, male control mice	1000 nM CNP, male control mice	PBS, female control mice	10 nM CNP, female control mice	100 nM CNP, female control mice	1000 nM CNP, female control mice
	0.9047	0.9161	1.1287	1.0587	0.9008	2.036	5.2806	5.2834
	1.0953	1.0189	1.1617	0.7651	1.0992	1.544	1.938	2.5913
	1.1899	1.0697	2.619	1.7419	0.6935	1.1879	1.0215	2.1238
	0.8101	1.368	1.5534	4.1619	1.3065	1.5516	3.2625	3.8581
	0.7601	2.8683	5.0242	8.2032	0.5024	1.5919	1.4701	1.2639
	1.608	1.0905	2.2095	4.3021	1.4611	1.4483	2.4181	7.0031
	0.6319	2.0297	2.7345	5.4277	1.0365	1.0895	3.7988	4.6255
					0.9511	1.714	2.1955	2.6547
					1.0489	1.5326	2.5384	3.0004
mean	1	1.48	2.347	3.666	1	1.522	2.658	3.6
SEM	0.1247	0.2714	0.5101	1.015	0.09675	0.09216	0.432	0.5944

## Sheet: Suppl Table S1a
Supplemental Table S1a: AngiotensinII-treated male mice
Supplemental Table S1a: Max aortic pressure [mmHg]
Hemodynamic indices derived from invasive left ventricular Millar catheter measurements in Angiotensin II-treated male control mice and littermates with fibroblast-specific deletion of the GC-B receptor (all tamoxifen treated).
Max aortic pressure mmHg	Sham, control mice	Sham, iFibro GC-B KO mice	Ang II, control mice	Ang II, iFibro GC-B KO mice
	108.588	106.783	162.899	145.828
	115	120.791	164.101	126.959
	120.155	110.689	155.145	149.8
	110.67	105.8	159.927	152.889
			153.159	165.854
			161.051
mean	113	111	159.4	148.3
SEM	2.404	3.425	1.774	6.297
Supplemental Table S1a: Heart rat [BPM]
Hemodynamic indices derived from invasive left ventricular Millar catheter measurements in Angiotensin II-treated male control mice and littermates with fibroblast-specific deletion of the GC-B receptor (all tamoxifen treated).
Heart rate BPM	Sham, control mice	Sham, iFibro GC-B KO mice	Ang II, control mice	Ang II, iFibro GC-B KO mice
	565.8	641.4	661.9	677.6
	633	610	594.6	558.2
	630.4	624.3	661.4	616.3
	640	605	669.9	599.4
			638.7	662.8
			665.4
mean	617.3	620.2	648.4	622
SEM	16.29	8.172	11.48	21.06
Supplemental Table S1a: Cardiac output [µl/min]
Hemodynamic indices derived from invasive left ventricular Millar catheter measurements in Angiotensin II-treated male control mice and littermates with fibroblast-specific deletion of the GC-B receptor (all tamoxifen treated).
Cardiac output µl/min	Sham, control mice	Sham, iFibro GC-B KO mice	Ang II, control mice	Ang II, iFibro GC-B KO mice
	7880	10100	9726	9200
	10347	9932	6116	7577
	11300	10850	11280	8816
	8860	10399	9358	12110
			10410	11560
			9026
mean	9596	10320	9319	9852
SEM	761.2	201.3	719	857
Supplemental Table S1a: Ejection fraction [%]
Hemodynamic indices derived from invasive left ventricular Millar catheter measurements in Angiotensin II-treated male control mice and littermates with fibroblast-specific deletion of the GC-B receptor (all tamoxifen treated).
Ejection fraction %	Sham, control mice	Sham, iFibro GC-B KO mice	Ang II, control mice	Ang II, iFibro GC-B KO mice
	76.64	56.29	55.31	52.45
	59	65	57.66	54.98
	52.09	51.54	80.87	57.48
	69.03	61.2	40.24	77.32
			80.56	68.9
			38.08
mean	64.19	58.51	58.79	62.23
SEM	5.414	2.928	7.633	4.706
Supplemental Table S1a: LV max pressure [mmHg]
Hemodynamic indices derived from invasive left ventricular Millar catheter measurements in Angiotensin II-treated male control mice and littermates with fibroblast-specific deletion of the GC-B receptor (all tamoxifen treated).
LV max pressure mmHg	Sham, control mice	Sham, iFibro GC-B KO mice	Ang II, control mice	Ang II, iFibro GC-B KO mice
	101	105.8	146.9	143.8
	113	109	152.3	136.9
	112.2	113.4	147.7	117.7
	101	106.9	144.4	153.88
			128.3	148.4
			153.6
mean	106.8	108.8	145.5	140.1
SEM	3.353	1.678	3.722	6.263
Supplemental Table S1a: LV end-diastolic pressure [mmHg]
Hemodynamic indices derived from invasive left ventricular Millar catheter measurements in Angiotensin II-treated male control mice and littermates with fibroblast-specific deletion of the GC-B receptor (all tamoxifen treated).
LV end-diastolic pressure mmHg	Sham, control mice	Sham, iFibro GC-B KO mice	Ang II, control mice	Ang II, iFibro GC-B KO mice
	5.865	2.936	28.05	10.38
	6	5.9	12.3	19.66
	5.714	10.27	14.36	20.29
	5.92	3.88	17.02	5.592
			5.167	8.816
			12.53
mean	5.875	5.747	14.9	12.95
SEM	0.06033	1.63	3.081	2.973
Supplemental Table S1a: Ea [mmHg/µl]
Hemodynamic indices derived from invasive left ventricular Millar catheter measurements in Angiotensin II-treated male control mice and littermates with fibroblast-specific deletion of the GC-B receptor (all tamoxifen treated).
Ea: effective arterial elastance mmHg/µl	Sham, control mice	Sham, iFibro GC-B KO mice	Ang II, control mice	Ang II, iFibro GC-B KO mice
	6.444	6.557	9.363	9.171
	7	6.3	14.31	9.004
	6.139	6.304	8.333	7.892
	6.89	6.66	10.23	5.24
			7.237	8.207
			11.12
mean	6.618	6.455	10.1	7.903
SEM	0.1999	0.09095	1.011	0.7073
Supplemental Table S1a: dP/dtmax [mmHg/s]
Hemodynamic indices derived from invasive left ventricular Millar catheter measurements in Angiotensin II-treated male control mice and littermates with fibroblast-specific deletion of the GC-B receptor (all tamoxifen treated).
dP/dtmax mmHg/s	Sham, control mice	Sham, iFibro GC-B KO mice	Ang II, control mice	Ang II, iFibro GC-B KO mice
	10700	13680	12530	12800
	11300	11548	13490	11980
	13500	12030	12170	10660
	11869	12745	11940	14630
			15410	14410
			13670
mean	11842	12501	13202	12896
SEM	601.9	463.6	525.6	746.6
Supplemental Table S1a: dP/dtmin [mmHg/s]
Hemodynamic indices derived from invasive left ventricular Millar catheter measurements in Angiotensin II-treated male control mice and littermates with fibroblast-specific deletion of the GC-B receptor (all tamoxifen treated).
dP/dtmin mmHg/s	Sham, control mice	Sham, iFibro GC-B KO mice	Ang II, control mice	Ang II, iFibro GC-B KO mice
	-9639	-11500	-7333	-12680
	-9480	-9500	-11280	-9654
	-9334	-9676	-7030	-5806
	-9641	-11453	-7372	-12490
			-13130	-9675
			-11190
mean	-9524	-10532	-9556	-10061
SEM	73.57	546.4	1073	1249
Supplemental Table S1a: Tau [ms]
Hemodynamic indices derived from invasive left ventricular Millar catheter measurements in Angiotensin II-treated male control mice and littermates with fibroblast-specific deletion of the GC-B receptor (all tamoxifen treated).
Tau: LV ventricular relaxation constant ms	Sham, control mice	Sham, iFibro GC-B KO mice	Ang II, control mice	Ang II, iFibro GC-B KO mice
	5.094	4.407	8.271	6.045
	4.5	5.2	6.294	7.574
	6.461	6.557	8.657	9.659
	4.9	4.43	9.708	4.847
			4.82	6.965
			6.395
mean	5.239	5.149	7.358	7.018
SEM	0.4258	0.5044	0.7426	0.8046

[truncated: 3 more sheets: Suppl Table S2a, Suppl Table S1b, Suppl Table S2b]
